# Supplementary material for: Aggrecan protects against plaque accumulation and is essential for proper microglial responses to plaques
Source: Cell Rep. Author manuscript; Available in PMC 2025 Sep 18. (PMC12445281; doi:10.1016/j.celrep.2025.116064)
Supplement: 2 [file NIHMS2107263-supplement-2.xlsx]

## Sheet: Figure 1
Figure 1B	WFA % Area
Two-way ANOVA	Ordinary
Alpha	0.05
Source of Variation	% of total variation	P value	P value summary	Significant?
Interaction	0.1877	0.6467	ns	No
genotpye	47.07	<0.0001	****	Yes
age	21.13	<0.0001	****	Yes
ANOVA table	SS	DF	MS	F (DFn, DFd)	P value
Interaction	5.021	1	5.021	F (1, 36) = 0.2137	P=0.6467
genotpye	1259	1	1259	F (1, 36) = 53.59	P<0.0001
age	565.2	1	565.2	F (1, 36) = 24.05	P<0.0001
Residual	845.9	36	23.5
Figure 1B	+ multiple comparisons
Tukey's multiple comparisons test	Mean Diff.	95.00% CI of diff.	Below threshold?	Summary	Adjusted P Value
WT:4 mo vs. WT:8 mo	8.227	2.388 to 14.06	Yes	**	0.0029
WT:4 mo vs. 5xFAD:4 mo	11.93	6.092 to 17.77	Yes	****	<0.0001
WT:4 mo vs. 5xFAD:8 mo	18.74	12.90 to 24.58	Yes	****	<0.0001
WT:8 mo vs. 5xFAD:4 mo	3.704	-2.135 to 9.542	No	ns	0.3342
WT:8 mo vs. 5xFAD:8 mo	10.51	4.675 to 16.35	Yes	***	0.0001
5xFAD:4 mo vs. 5xFAD:8 mo	6.809	0.9709 to 12.65	Yes	*	0.0169
Figure 1D	ACAN % Area
Two-way ANOVA	Ordinary
Alpha	0.05
Source of Variation	% of total variation	P value	P value summary	Significant?
Interaction	22.48	<0.0001	****	Yes
Genotype	25.37	<0.0001	****	Yes
Age	0.08486	0.7901	ns	No
ANOVA table	SS	DF	MS	F (DFn, DFd)	P value
Interaction	89.71	1	89.71	F (1, 44) = 18.99	P<0.0001
Genotype	101.3	1	101.3	F (1, 44) = 21.44	P<0.0001
Age	0.3387	1	0.3387	F (1, 44) = 0.07171	P=0.7901
Residual	207.8	44	4.723
Figure 1D	+ multiple comparisons
Tukey's multiple comparisons test	Mean Diff.	95.00% CI of diff.	Below threshold?	Summary	Adjusted P Value
WT:4 months vs. WT:8 months	-2.566	-4.935 to -0.1973	Yes	*	0.0291
WT:4 months vs. 5xFAD:4 months	0.1706	-2.198 to 2.539	No	ns	0.9974
WT:4 months vs. 5xFAD:8 months	3.073	0.7039 to 5.442	Yes	**	0.0064
WT:8 months vs. 5xFAD:4 months	2.737	0.3679 to 5.106	Yes	*	0.0178
WT:8 months vs. 5xFAD:8 months	5.639	3.270 to 8.008	Yes	****	<0.0001
5xFAD:4 months vs. 5xFAD:8 months	2.902	0.5333 to 5.271	Yes	*	0.0108
Figure 1H	1way ANOVA
ANOVA summary
F	42.45
P value	<0.0001
P value summary	****
Significant diff. among means (P < 0.05)?	Yes
R squared	0.7304
Figure 1H	+ multiple comparisons
Šídák's multiple comparisons test	Mean Diff.	95.00% CI of diff.	Below threshold?	Summary	Adjusted P Value
WT vs. WT ACAN cKO	209920	148945 to 270896	Yes	****	<0.0001
5xFAD vs. 5x ACAN cKO	175976	116233 to 235719	Yes	****	<0.0001
WT vs. 5xFAD	33944	-25799 to 93688	No	ns	0.4201
Figure 1I	1way ANOVA
ANOVA summary
F	58.79
P value	<0.0001
P value summary	****
Significant diff. among means (P < 0.05)?	Yes
R squared	0.7861
Figure 1I	+ multiple comparisons
Šídák's multiple comparisons test	Mean Diff.	95.00% CI of diff.	Below threshold?	Summary	Adjusted P Value
WT vs. WT ACAN cKO	506399	394215 to 618582	Yes	****	<0.0001
5xFAD vs. 5x ACAN cKO	247494	135642 to 359345	Yes	****	<0.0001
WT vs. 5xFAD	258905	149069 to 368741	Yes	****	<0.0001
Figure 1J	1way ANOVA
ANOVA summary
F	15.78
P value	<0.0001
P value summary	****
Significant diff. among means (P < 0.05)?	Yes
R squared	0.5072
Figure 1J	+ multiple comparisons
Šídák's multiple comparisons test	Mean Diff.	95.00% CI of diff.	Below threshold?	Summary	Adjusted P Value
WT vs. WT ACAN cKO	78421	43403 to 113440	Yes	****	<0.0001
5xFAD vs. 5x ACAN cKO	54385	17918 to 90853	Yes	**	0.0017
WT vs. 5xFAD	24036	-11829 to 59902	No	ns	0.2797
Figure 1K	1way ANOVA
ANOVA summary
F	36.22
P value	<0.0001
P value summary	****
Significant diff. among means (P < 0.05)?	Yes
R squared	0.6936
Figure 1K	+ multiple comparisons
Šídák's multiple comparisons test	Mean Diff.	95.00% CI of diff.	Below threshold?	Summary	Adjusted P Value
WT vs. WT ACAN cKO	89216	64118 to 114315	Yes	****	<0.0001
5xFAD vs. 5x ACAN cKO	41312	16288 to 66337	Yes	***	0.0005
WT vs. 5xFAD	47904	23331 to 72477	Yes	****	<0.0001

## Sheet: Figure 2
Figure 2D	SSctx Total plaque volume
Two-way ANOVA	Ordinary
Alpha	0.05
Source of Variation	% of total variation	P value	P value summary	Significant?
Interaction	4.516	0.025	*	Yes
Age	47.64	<0.0001	****	Yes
Geno	8.255	0.003	**	Yes
ANOVA table	SS (Type III)	DF	MS	F (DFn, DFd)	P value
Interaction	9363490431	1	9363490431	F (1, 43) = 5.397	P=0.0250
Age	98778312585	1	98778312585	F (1, 43) = 56.94	P<0.0001
Geno	17115072466	1	17115072466	F (1, 43) = 9.865	P=0.0030
Residual	74598278639	43	1734843689
Figure 2D	+ multiple comparisons
Tukey's multiple comparisons test	Predicted (LS) mean diff.	95.00% CI of diff.	Below threshold?	Summary	Adjusted P Value
4 months:5xFAD vs. 4 months:5x ACAN cKO	-9960	-56424 to 36503	No	ns	0.9396
4 months:5xFAD vs. 8 months:5xFAD	-63612	-110076 to -17149	Yes	**	0.0037
4 months:5xFAD vs. 8 months:5x ACAN cKO	-130167	-174727 to -85608	Yes	****	<0.0001
4 months:5x ACAN cKO vs. 8 months:5xFAD	-53652	-101115 to -6189	Yes	*	0.0212
4 months:5x ACAN cKO vs. 8 months:5x ACAN cKO	-120207	-165808 to -74606	Yes	****	<0.0001
8 months:5xFAD vs. 8 months:5x ACAN cKO	-66555	-112156 to -20955	Yes	**	0.0018
Figure 2F	Fimbria Total plaque volume
Two-way ANOVA	Ordinary
Alpha	0.05
Source of Variation	% of total variation	P value	P value summary	Significant?
Interaction	1.657	0.0987	ns	No
Age	74.98	<0.0001	****	Yes
Geno	3.41e-05	0.9939	ns	No
ANOVA table	SS (Type III)	DF	MS	F (DFn, DFd)	P value
Interaction	54458394	1	54458394	F (1, 41) = 2.855	P=0.0987
Age	2464255314	1	2464255314	F (1, 41) = 129.2	P<0.0001
Geno	1121	1	1121	F (1, 41) = 5.875e-005	P=0.9939
Residual	782133635	41	19076430
Figure 2F	+ multiple comparisons
Tukey's multiple comparisons test	Predicted (LS) mean diff.	95.00% CI of diff.	Below threshold?	Summary	Adjusted P Value
4 months:5xFAD vs. 4 months:5x ACAN cKO	-2196	-7306 to 2913	No	ns	0.6606
4 months:5xFAD vs. 8 months:5xFAD	-17049	-22056 to -12041	Yes	****	<0.0001
4 months:5xFAD vs. 8 months:5x ACAN cKO	-14832	-19840 to -9825	Yes	****	<0.0001
4 months:5x ACAN cKO vs. 8 months:5xFAD	-14852	-19734 to -9970	Yes	****	<0.0001
4 months:5x ACAN cKO vs. 8 months:5x ACAN cKO	-12636	-17517 to -7754	Yes	****	<0.0001
8 months:5xFAD vs. 8 months:5x ACAN cKO	2216	-2558 to 6991	No	ns	0.6036
Figure 2G	Soluble Aβ40
Two-way ANOVA	Ordinary
Alpha	0.05
Source of Variation	% of total variation	P value	P value summary	Significant?
Interaction	4.542	0.0779	ns	No
age	42.11	<0.0001	****	Yes
geno	3.905	0.101	ns	No
ANOVA table	SS (Type III)	DF	MS	F (DFn, DFd)	P value
Interaction	562.5	1	562.5	F (1, 35) = 3.299	P=0.0779
age	5215	1	5215	F (1, 35) = 30.59	P<0.0001
geno	483.6	1	483.6	F (1, 35) = 2.837	P=0.1010
Residual	5967	35	170.5
Figure 2G	+ multiple comparisons
Uncorrected Fisher's LSD	Predicted (LS) mean diff.	95.00% CI of diff.	Below threshold?	Summary	Individual P Value
4mo 5xFAD vs. 5x ACAN cKO	0.5535	-11.30 to 12.41	No	ns	0.925
8mo 5xFAD vs. 5x ACAN cKO	-14.65	-26.83 to -2.474	Yes	*	0.0198
5xFAD 4 months vs. 8 months	-15.55	-27.73 to -3.369	Yes	*	0.0138
5x ACAN cKO 4 months vs. 8 months	-30.75	-42.61 to -18.90	Yes	****	<0.0001
Figure 2H	Soluble Aβ42
Two-way ANOVA	Ordinary
Alpha	0.05
Source of Variation	% of total variation	P value	P value summary	Significant?
Interaction	4.382	0.0839	ns	No
age	40.82	<0.0001	****	Yes
geno	5.066	0.0639	ns	No
ANOVA table	SS (Type III)	DF	MS	F (DFn, DFd)	P value
Interaction	7694	1	7694	F (1, 35) = 3.165	P=0.0839
age	71668	1	71668	F (1, 35) = 29.49	P<0.0001
geno	8896	1	8896	F (1, 35) = 3.660	P=0.0639
Residual	85071	35	2431
Figure 2H
Uncorrected Fisher's LSD	Predicted (LS) mean diff.	95.00% CI of diff.	Below threshold?	Summary	Individual P Value
4mo 5xFAD vs. 5x ACAN cKO	-2.117	-46.88 to 42.64	No	ns	0.924
8mo 5xFAD vs. 5x ACAN cKO	-58.36	-104.3 to -12.37	Yes	*	0.0144
5xFAD 4 months vs. 8 months	-57.7	-103.7 to -11.72	Yes	*	0.0154
5x ACAN cKO 4 months vs. 8 months	-113.9	-158.7 to -69.18	Yes	****	<0.0001
Figure 2I	Insoluble Aβ40
Two-way ANOVA	Ordinary
Alpha	0.05
Source of Variation	% of total variation	P value	P value summary	Significant?
Interaction	0.7475	0.4379	ns	No
Row Factor	55.41	<0.0001	****	Yes
Column Factor	0.6637	0.4645	ns	No
ANOVA table	SS (Type III)	DF	MS	F (DFn, DFd)	P value
Interaction	30121291	1	30121291	F (1, 35) = 0.6159	P=0.4379
Row Factor	2232820469	1	2232820469	F (1, 35) = 45.65	P<0.0001
Column Factor	26743971	1	26743971	F (1, 35) = 0.5468	P=0.4645
Residual	1711768643	35	48907676
Figure 2I	+ multiple comparisons
Uncorrected Fisher's LSD	Predicted (LS) mean diff.	95.00% CI of diff.	Below threshold?	Summary	Individual P Value
4mo 5xFAD vs. 5x ACAN cKO	101.6	-6248 to 6451	No	ns	0.9743
8mo 5xFAD vs. 5x ACAN cKO	-3417	-9941 to 3106	No	ns	0.2948
5xFAD 4 months vs. 8 months	-13389	-19912 to -6866	Yes	***	0.0002
5x ACAN cKO 4 months vs. 8 months	-16908	-23257 to -10559	Yes	****	<0.0001
Figure 2J	Insoluble Aβ42
Two-way ANOVA	Ordinary
Alpha	0.05
Source of Variation	% of total variation	P value	P value summary	Significant?
Interaction	0.8024	0.2664	ns	No
Row Factor	75.42	<0.0001	****	Yes
Column Factor	0.8574	0.2509	ns	No
ANOVA table	SS (Type III)	DF	MS	F (DFn, DFd)	P value
Interaction	1600232657	1	1600232657	F (1, 35) = 1.275	P=0.2664
Row Factor	150420649876	1	150420649876	F (1, 35) = 119.9	P<0.0001
Column Factor	1709991074	1	1709991074	F (1, 35) = 1.363	P=0.2509
Residual	43911505655	35	1254614447
Figure 2J	+ multiple comparisons
Uncorrected Fisher's LSD	Predicted (LS) mean diff.	95.00% CI of diff.	Below threshold?	Summary	Individual P Value
4mo 5xFAD vs. 5x ACAN cKO	-432.5	-32591 to 31726	No	ns	0.9784
8mo 5xFAD vs. 5x ACAN cKO	-26082	-59121 to 6958	No	ns	0.118
5xFAD 4 months vs. 8 months	-111513	-144553 to -78474	Yes	****	<0.0001
5x ACAN cKO 4 months vs. 8 months	-137162	-169320 to -105004	Yes	****	<0.0001
Figure 2L	SSctx Total OC volume
Unpaired t test
P value	0.0439
P value summary	*
Significantly different (P < 0.05)?	Yes
One- or two-tailed P value?	Two-tailed
t, df	t=2.127, df=24
Figure 2M	Plaque sphericity
Unpaired t test
P value	0.0384
P value summary	*
Significantly different (P < 0.05)?	Yes
One- or two-tailed P value?	Two-tailed
t, df	t=2.203, df=22

## Sheet: Figure 3
Figure 3D	1way ANOVA + multiple comparisons
Šídák's multiple comparisons test	Mean Diff.	95.00% CI of diff.	Below threshold?	Summary	Adjusted P Value
WT vs. WT ACAN cKO	7.872	-23.32 to 39.07	No	ns	0.9451
5xFAD vs. 5x ACAN cKO	11.75	-20.06 to 43.56	No	ns	0.8137
WT vs. 5xFAD	-21.13	-52.32 to 10.07	No	ns	0.3012
WT ACAN cKO vs. 5x ACAN cKO	-17.25	-49.06 to 14.56	No	ns	0.517
Figure 3E	Mann Whitney test
5xFAD vs. 5x ACAN cKO	P value	0.9892
	Exact or approximate P value?	Exact
	P value summary	ns
	Significantly different (P < 0.05)?	No
	One- or two-tailed P value?	Two-tailed
	Sum of ranks in column A,B	120.5 , 110.5
	Mann-Whitney U	54.5
Figure 3F	Mann Whitney test
5xFAD vs. 5x ACAN cKO	P value	0.6994
	Exact or approximate P value?	Exact
	P value summary	ns
	Significantly different (P < 0.05)?	No
	One- or two-tailed P value?	Two-tailed
	Sum of ranks in column A,B	133 , 120
	Mann-Whitney U	54
Figure 3I	1way ANOVA + multiple comparisons
Šídák's multiple comparisons test	Mean Diff.	95.00% CI of diff.	Below threshold?	Summary	Adjusted P Value
WT vs. WT ACAN cKO	1.222	-57.45 to 59.90	No	ns	>0.9999
5xFAD vs. 5x ACAN cKO	-31.87	-84.22 to 20.49	No	ns	0.399
WT vs. 5xFAD	-90.68	-147.9 to -33.49	Yes	***	0.0007
WT ACAN cKO vs. 5x ACAN cKO	-123.8	-177.7 to -69.80	Yes	****	<0.0001
Figure 3J
Unpaired t test
P value	<0.0001
P value summary	****
Significantly different (P < 0.05)?	Yes
One- or two-tailed P value?	Two-tailed
t, df	t=5.051, df=21
Figure 3K
Unpaired t test
P value	<0.0001
P value summary	****
Significantly different (P < 0.05)?	Yes
One- or two-tailed P value?	Two-tailed
t, df	t=5.191, df=23
Figure 3M	1way ANOVA + multiple comparisons
Šídák's multiple comparisons test	Mean Diff.	95.00% CI of diff.	Below threshold?	Summary	Adjusted P Value
WT vs. WT ACAN cKO	1.326	-36.48 to 39.13	No	ns	>0.9999
5xFAD vs. 5x ACAN cKO	1.515	-36.29 to 39.32	No	ns	>0.9999
WT vs. 5xFAD	-46.92	-83.89 to -9.943	Yes	**	0.0078
WT ACAN cKO vs. 5x ACAN cKO	-46.73	-85.34 to -8.110	Yes	*	0.012
Figure 3N
Unpaired t test
P value	0.3632
P value summary	ns
Significantly different (P < 0.05)?	No
One- or two-tailed P value?	Two-tailed
t, df	t=0.9286, df=22
Figure 3O
Unpaired t test
P value	0.255
P value summary	ns
Significantly different (P < 0.05)?	No
One- or two-tailed P value?	Two-tailed
t, df	t=1.172, df=20
Figure 3R	1way ANOVA + multiple comparisons
Šídák's multiple comparisons test	Mean Diff.	95.00% CI of diff.	Below threshold?	Summary	Adjusted P Value
WT vs. WT ACAN cKO	-1.333	-72.12 to 69.45	No	ns	>0.9999
5xFAD vs. 5x ACAN cKO	-7.792	-70.95 to 55.36	No	ns	0.996
WT vs. 5xFAD	-134.5	-203.4 to -65.47	Yes	****	<0.0001
WT ACAN cKO vs. 5x ACAN cKO	-140.9	-206.0 to -75.80	Yes	****	<0.0001
Figure 3S
Unpaired t test
P value	0.0058
P value summary	**
Significantly different (P < 0.05)?	Yes
One- or two-tailed P value?	Two-tailed
t, df	t=3.085, df=20
Figure 3T
Unpaired t test
P value	0.0027
P value summary	**
Significantly different (P < 0.05)?	Yes
One- or two-tailed P value?	Two-tailed
t, df	t=3.403, df=21
Figure 3V	2way ANOVA + multiple comparisons
Tukey's multiple comparisons test	Predicted (LS) mean diff.	95.00% CI of diff.	Below threshold?	Summary	Adjusted P Value
4
WT vs. WT ACAN cKO	-0.005993	-0.06354 to 0.05155	No	ns	0.9927
WT vs. 5xFAD	-0.0415	-0.09905 to 0.01604	No	ns	0.2384
WT vs. 5x ACAN cKO	-0.02591	-0.08346 to 0.03163	No	ns	0.6384
WT ACAN cKO vs. 5xFAD	-0.03551	-0.09306 to 0.02203	No	ns	0.3722
WT ACAN cKO vs. 5x ACAN cKO	-0.01992	-0.07747 to 0.03763	No	ns	0.7992
5xFAD vs. 5x ACAN cKO	0.01559	-0.04196 to 0.07314	No	ns	0.8917
8
WT vs. WT ACAN cKO	0.005654	-0.05189 to 0.06320	No	ns	0.9939
WT vs. 5xFAD	-0.1222	-0.1813 to -0.06307	Yes	****	<0.0001
WT vs. 5x ACAN cKO	-0.1964	-0.2540 to -0.1389	Yes	****	<0.0001
WT ACAN cKO vs. 5xFAD	-0.1278	-0.1870 to -0.06872	Yes	****	<0.0001
WT ACAN cKO vs. 5x ACAN cKO	-0.2021	-0.2596 to -0.1445	Yes	****	<0.0001
5xFAD vs. 5x ACAN cKO	-0.07425	-0.1334 to -0.01513	Yes	**	0.008
Figure 3W	2way ANOVA + multiple comparisons
Tukey's multiple comparisons test	Predicted (LS) mean diff.	95.00% CI of diff.	Below threshold?	Summary	Adjusted P Value
4
WT vs. WT ACAN cKO	-4.63e-05	-0.002057 to 0.001964	No	ns	>0.9999
WT vs. 5xFAD	-0.0006419	-0.002652 to 0.001369	No	ns	0.8352
WT vs. 5x ACAN cKO	-0.001125	-0.003135 to 0.0008859	No	ns	0.4598
WT ACAN cKO vs. 5xFAD	-0.0005956	-0.002606 to 0.001415	No	ns	0.8635
WT ACAN cKO vs. 5x ACAN cKO	-0.001078	-0.003089 to 0.0009322	No	ns	0.4967
5xFAD vs. 5x ACAN cKO	-0.0004828	-0.002493 to 0.001528	No	ns	0.9215
8
WT vs. WT ACAN cKO	0.0005216	-0.001489 to 0.002532	No	ns	0.9034
WT vs. 5xFAD	-0.001012	-0.003078 to 0.001054	No	ns	0.5731
WT vs. 5x ACAN cKO	-0.003153	-0.005163 to -0.001142	Yes	***	0.0006
WT ACAN cKO vs. 5xFAD	-0.001533	-0.003599 to 0.0005322	No	ns	0.2157
WT ACAN cKO vs. 5x ACAN cKO	-0.003674	-0.005685 to -0.001664	Yes	****	<0.0001
5xFAD vs. 5x ACAN cKO	-0.002141	-0.004207 to -7.528e-005	Yes	*	0.0393
Figure 3X	2way ANOVA + multiple comparisons
Tukey's multiple comparisons test	Predicted (LS) mean diff.	95.00% CI of diff.	Below threshold?	Summary	Adjusted P Value
4
WT vs. WT ACAN cKO	-0.001172	-0.01675 to 0.01441	No	ns	0.9972
WT vs. 5xFAD	-0.01384	-0.02942 to 0.001742	No	ns	0.0994
WT vs. 5x ACAN cKO	-0.006879	-0.02246 to 0.008701	No	ns	0.6528
WT ACAN cKO vs. 5xFAD	-0.01267	-0.02825 to 0.002914	No	ns	0.1509
WT ACAN cKO vs. 5x ACAN cKO	-0.005706	-0.02129 to 0.009874	No	ns	0.7704
5xFAD vs. 5x ACAN cKO	0.006959	-0.008621 to 0.02254	No	ns	0.6444
8
WT vs. WT ACAN cKO	0.001359	-0.01422 to 0.01694	No	ns	0.9957
WT vs. 5xFAD	-0.03476	-0.05077 to -0.01876	Yes	****	<0.0001
WT vs. 5x ACAN cKO	-0.03063	-0.04621 to -0.01505	Yes	****	<0.0001
WT ACAN cKO vs. 5xFAD	-0.03612	-0.05213 to -0.02012	Yes	****	<0.0001
WT ACAN cKO vs. 5x ACAN cKO	-0.03199	-0.04757 to -0.01641	Yes	****	<0.0001
5xFAD vs. 5x ACAN cKO	0.004133	-0.01187 to 0.02014	No	ns	0.9046

## Sheet: Figure 5
Figure 5G
Unpaired t test
P value	0.0482
P value summary	*
Significantly different (P < 0.05)?	Yes
One- or two-tailed P value?	Two-tailed
t, df	t=2.104, df=20

## Sheet: Figure 6
Figure 6D
Unpaired t test
P value	0.0544
P value summary	ns
Significantly different (P < 0.05)?	No
One- or two-tailed P value?	Two-tailed
t, df	t=2.057, df=18
Figure 6F
Unpaired t test
P value	0.016
P value summary	*
Significantly different (P < 0.05)?	Yes
One- or two-tailed P value?	Two-tailed
t, df	t=2.621, df=21
Figure 6H
Unpaired t test
P value	0.0481
P value summary	*
Significantly different (P < 0.05)?	Yes
One- or two-tailed P value?	Two-tailed
t, df	t=2.113, df=19
Figure 6J
Unpaired t test
P value	0.0478
P value summary	*
Significantly different (P < 0.05)?	Yes
One- or two-tailed P value?	Two-tailed
t, df	t=2.102, df=21
Figure 6L
Unpaired t test
P value	0.0659
P value summary	ns
Significantly different (P < 0.05)?	No
One- or two-tailed P value?	Two-tailed
t, df	t=1.952, df=19
Figure 6N
Unpaired t test
P value	0.0303
P value summary	*
Significantly different (P < 0.05)?	Yes
One- or two-tailed P value?	Two-tailed
t, df	t=2.315, df=22
Figure 6P
Unpaired t test
P value	0.8493
P value summary	ns
Significantly different (P < 0.05)?	No
One- or two-tailed P value?	Two-tailed
t, df	t=0.1928, df=18
Figure 6R
Unpaired t test
P value	0.4039
P value summary	ns
Significantly different (P < 0.05)?	No
One- or two-tailed P value?	Two-tailed
t, df	t=0.8518, df=21
